# Supplementary material for: Improving the management of Inherited Retinal Dystrophies by targeted sequencing of a population-specific gene panel
Source: Sci Rep. 2016 Apr 1;6:23910. doi: 10.1038/srep23910 (PMC4817143; doi:10.1038/srep23910)
Supplement: Supplementary Table S1 [file srep23910-s1.xls]

## Sheet: Clinical data
Supplementary table S1: Clinical findings of index patients.
NA: Not available data, ERG: Electroretinogram, BCVA: Best Corrected Visual Acuity, O.D: right eye, O.S: left eye, RP: Retinitis Pigmentosa, AR: Autosomal recessive, AD: Autosomal dominant, XL: X-Linked, STGD: Stargardt disease, USHER: Usher syndrome, BBS: Bardet-Biedl syndrome, SRP: Simplex Retinitis Pigmentosa, RS: Retinoschisis, LCA: Leber Congenital Amaurosis, CRD: Cone-Rod Dystrophy, VEP: Vi…
Family (RP)	Initial clinical diagnosis	Age of onset	First visual symptom	Current visual symptoms	BCVA	Fundus	ERG	Aditional findings	Re-assessed clinical diagnosis
15	XLRP	Birth	Night blindness	Decreased visual acuity, reduced visual field, night blindness and nystagmus	O.D.: 0.1; O.S.: 0.1	Bone spicule pigmentation. Pale optic disc.	NA	-	XLRP
63	ADRP	6 years	Night blindness	Reduced visual field and night blindness	O.D.: 0.2; O.S.: 0.5	Bone spicule pigmentation. Pale optic disc.		-	ADRP
82	ARRP	13 years	Night blindness	Decreased visual acuity, reduced visual field and night blindness	NA	NA	NA	Thalassemia minor	ARRP
95	SRP	7 years	Night blindness	Decreased visual acuity, reduced visual field and night blindness	O.D.: 0.2; O.S.: 0.2	NA	Abolished	-	ARRP
118	USHER	9 years	Night blindness	Night blindness. Cataracts. Dyschromatopsia.	O.D.: 0.5; O.S.: 0.4	Bone spicule pigmentation.	Abolished	Hearing loss and balance disorder.	USHER
130	STGD	24 years	Reduced visual field	Reduced visual field and photophobia	O.D.: 0.8; O.S.: 0.4	Grayish-yellow subretinal lesion.	Normal	-	STGD
134	ARRP	First decade	Reduced visual field	Decreased visual acuity, reduced visual field, night blindness and dyschromatopsia.	O.D.: lights and shadows; O.S.: 0.08	Tigroid fundus. Dense pigment accumulation at macular region.	Abolished	-	semidominant-XLRP
157	LCA	6 months	Total blindness	Total blindness and nystagmus	NA	Pale optic disc. Narrowed vessels and arteriolar attenuation. Bone spicule pigmentation. Macular atrophy.	NA	Malformation syndrome.	LCA
184	ARRP	17 years	Decreased visual acuity	Decreased visual acuity, reduced visual field, night blindness and cataracts	O.D and O.I.:Less than 0.1	Bone spicule pigmentation. Narrowed vessels. Pale optic disc.	Abolished	-	ARRP
186	ADRP	12 years	Decreased visual acuity	Decreased visual acuity, reduced visual field, night blindness and migraine	NA	Bone spicule pigmentation. tapetal-like reflex. Tigroid fundus. Pale optic disc. Macular atrophy.	Abolished	-	ADRP
193	ARRP	First decade	Congenital nystagmus and decreased visual acuity	Decreased visual acuity, reduced visual field, night blindness, nystagmus, photophobia and incipient cataracts	O.D.: 0.125; O.S.: 0.025	Bilateral macular degeneration	NA	-	late-onset LCA
201	ADRP	6 years	NA	Decreased visual acuity, reduced visual field, night blindness and migraine	O.D.: 0.07; O.S.: 0.07	Bone spicule pigmentation. RPE macular alteration.	NA	-	ADRP
213	ADRP	22 years	Night blindness	Night blindness and reduced visual field	NA	NA	NA	-	ADRP
234	ARRP	6 years	Night blindness	Decreased visual acuity, reduced visual field, night blindness, photophobia and astigmatism.	NA	NA	NA	Bipolar disorder	ARRP
236	USHER	12 years	Night blindness	Decreased visual acuity, reduced visual field and night blindness	NA	NA	Abolished	Hearing loss	USHER
247	ARRP	30 years	Night blindness and reduced visual field	Night blindness. Reduced visual field. Dyschromatopsia.	O.D.: 0.3; O.S.: 0.5	Bone spicule pigmentation	Abolished	Altered VEP	ARRP
258	ARRP	25 years	Night blindness	Decreased visual acuity, reduced visual field, night blindness and photophobia	O.D.: 0.1; O.S.: 0.1	Macular affectation	NA	-	ARRP
264	ADRP	20 years	Decreased visual acuity	Decreased visual acuity and reduced visual field	NA	NA	NA	-	ADRP
277	ARRP	8 years	Decreased visual acuity	Decreased visual acuity, reduced visual field and night blindness	NA	NA	NA	-	early CRD or LCA
298	STGD	26 years	Decreased visual acuity	Decreased visual acuity, reduced visual central field and myopia	NA	NA	NA	-	STGD
329	BBS	2 years	Night blindness	Decreased visual acuity, reduced visual field, night blindness. and nystagmus	NA	NA	NA	Intellectual disability. Obesity.	BBS
343	USHER	9 months	Night blindness	Night blindness, decreased visual acuity, reduced visual field, convergent strabismus and nystagmus	O.D.: 0.1; O.S.: 0.1	Tapeto-retinal degeneration. Narrowed vessels. RPE alteration with pigment accumulation.	NA	Episodic loss of consciousness. Clonic movements. Hearing loss. Psychomotor impairment.	USHER
353	ARRP	7 years	Decreased visual acuity	Decreased visual acuity, reduced visual field and photophobia	O.D.: 0.3; O.S.: 0.3	Bone spicule pigmentation. Narrowed vessels.	NA	-	early CRD or LCA
356	USHER	9 years	Night blindness	Decreased visual acuity, reduced visual field, night blindness and cataracts	O.D.: 0.3; O.S.: 0.3	Pale optic disc. Narrowed vessels and arteriolar attenuation	NA	Hearing loss	USHER
359	SRP	5 years	Night blindness	Night blindness and reduced visual field	O.D.: 1; O.S.: 1	Bone spicule pigmentation.	Altered	-	ADRP
435	ARRP	Birth	Reduced visual field	Reduced visual field, decreased visual acuity and night blindness	O.D.: 0.7; O.S.: less than 0.1 (vitrectomy)	Cystic macular edema and macular atrophy.	Abolished	-	RP with early macular involvement*
449	BBS	12 years	Reduced visual field	Decreased visual acuity, reduced visual field and night blindness.	O.D: 0,32; O.S:0.4	Pale optic disc.	NA	Polydactyly. Obesity.	BBS
488	BBS	Birth	Night blindness and reduced visual field	Total blindness and nystagmus.	O.D: 0,05; O.S:0.1	NA	NA	Polydactyly. Intellectual disability. Obesity.	BBS
502	ADRP	38 years	Decreased visual acuity	Decreased visual acuity, reduced visual field, night blindness and photophobia	NA	Pigmentary maculopathy. Pale optic disc. Narrowed vessels.	NA	-	ADRP
512	RS	5 years	Decreased visual acuity and nystagmus	Decreased visual acuity, photophobia and nystagmus	NA	Macular atrophy, foveal schisis and narrowed vessels.	NA	-	RS
519	BBS	Birth	Decreased visual acuity and nystagmus	Decreased visual acuity and nystagmus	O.D: 0,04; O.S:0.05	Pale optic disc. Narrowed vessels. Bone spicule pigmentation. Pigmentary maculopathy.	Increased latencies and decreased potentials in left eye. Abolished in right eye.	Polydactyly. Intellectual disability. Obesity.	BBS
522	RS	7 months	Decreased visual acuity	Decreased visual acuity, reduced visual field, night blindness, strabismus and nystagmus	O.D: 0,32; O.S:0.32	Macular atrophy.	NA	-	Dominant LCA
