# Supplementary material for: Improving the management of Inherited Retinal Dystrophies by targeted sequencing of a population-specific gene panel
Source: Sci Rep. 2016 Apr 1;6:23910. doi: 10.1038/srep23910 (PMC4817143; doi:10.1038/srep23910)
Supplement: Supplementary Table S2 [file srep23910-s3.xls]

## Sheet: Captured genes
Supplementary table S2. List of genes included in the capture IRD panel and relevant phenotypes for this study. RP: Retinitis pigmentosa; AD: Autosomal dominant; AR: Autosomal recessive; XL: X-linked; LCA: Leber congenital amaurosis; CD: Cone dystrophy; CRD: Cone-rod dystrophy; USH: Usher syndrome; STGD: Stargardt disease; BBS: Bardet-Biedl syndrome. Non-coding positions of CEP290, OFD1 and USH2A…
Gene	Chr location	NCBI Reference Sequence	Exons	Pathology	Reference
ABCA4	1:94,458,392-94,586,704	NM_000350	50	CRD; STGD	Paloma E, et al. Hum Mut 2001
ABHD12	20:25,275,378-25,371,617	NM_015600	13	USH; ARRP	Nishiguchi KM, et al. Ophthalmology 2014
AIPL1	17:6,327,056-6,338,575	NM_014336	6	CRD; LCA;ADRP	Vallespin E et al. Invest Ophthalmol Vis Sci 2007
ARL6	3:97,483,364-97,520,085	NM_177976	9	BBS;ARRP	Pereiro I, et al. Mol Vis 2010
BBS1	11:66,278,076-66,301,083	NM_024649	17	BBS	Méndez-Vidal C, et al. BMC Genet 2014
BBS10	12:76,738,265-76,742,221	NM_024685	2	BBS	Our cohort (data not published)
BBS12	4:123,653,856-123,666,097	NM_152618	2	BBS	Vallespin E, et al. Mol Vis 2007
BBS2	16:56,504,300-56,554,007	NM_031885	54	BBS	Vallespin E, et al. Mol Vis 2007
BEST1	11:61,717,355-61,731,934	NM_001139443	17	ADRP; ARRP	Our cohort (data not published)
CEP290*1	12:88,442,789-88,535,992	NM_025114	9	BBS; LCA	Piñeiro-Gallego T, et al. Mol Vis 2011
C2ORF71	2:29,284,555-29,297,126	NM_001029883	2	ARRP	González-del Pozo M, et al. PLoS One 2014
CA4	17:58,227,301-58,236,906	NM_000717	8	ADRP	de Sousa Dias M, et al. Mol Vis 2013
CDH23	10:73,156,690-73,575,703	NM_022124	69	USH	Jaijo T, et al. Invest Ophthalmol Vis Sci 2010
CERKL	2:182,401,398-182,521,833	NM_201548	13	ARRP	Tuson M, et al. Am J Hum Genet 2004
CHM	X:85,116,184-85,302,565	NM_000390	15	X-linked Choroideremia	Corton M, et al, PLoS One 2013
CLRN1	3:150,643,949-150,690,785	NM_001195794	4	ARRP; USH	García-García G, et al. Mol Vis 2012
CNGA1	4:47,937,993-48,018,645	NM_001142564	10	ARRP	Paloma E, et al. J Med Genet 2002
CNGB3	8:87,586,162-87,755,902	NM_019098	18	CD, ACHM	Corton M, et al. PLoS One 2013
CRB1	1:197,170,591-197,447,584	NM_201253	12	ARRP; LCA; CRD	Bernal S, et al. J Med Genet 2003
CRX	19:48,323,806-48,346,586	NM_000554	4	CRD; LCA; CD	de Sousa Dias M, et al. Mol Vis 2013
DFNB31	9:117,164,359-117,267,788	NM_015404	12	USH	García García et al., Mol Vis 2013
EYS	6:64,429,875-66,417,117	NM_001142800	43	ARRP	Barragán et al. Hum Mut 2010
FSCN2	17:79,481,021-79,504,155	NM_001077182	5	ADRP	Gamundi MJ et al. Mol Vis 2005
GPR98	5:89,854,616-90,460,253	NM_032119	90	USH	García García G, et al. Mol Vis 2013
GUCA1A	6:42,123,143-42,147,793	NM_000409	6	CRD	Kameranova K, et al. Biomed Res Int 2013
GUCY2D	17:7,905,987-7,923,657	NM_000180	20	CRD; LCA	Vallespin E, et al. Invest Ophthalmol Vis Sci 2007
IMPDH1	7:128,032,330-128,050,044	NM_000883	17	LCA; ADRP	de Sousa Dias M, et al. Mol Vis. 2013
LCA5	6:80,194,707-80,247,146	NM_001122769	8	LCA	Corton M, et al. Ophthalmology 2014
LRAT	4:155,665,162-155,674,269	NM_004744	3	ARRP; LCA	Vallespin E, et al. Invest Ophthalmol Vis Sci 2007
MERTK	2:112,656,055-112,797,292	NM_006343	20	ARRP	Brea-Fernandez AJ, et al. Br J Ophthalmol 2008
MKKS	20:10,385,427-10,414,886	NM_170784	6	BBS	Our cohort (data not published)
MYO7A	11:76,839,301-76,926,285	NM_000260	49	USH	Jaijo T, et al. Hum Mut 2006
NMNAT1	1:10,003,485-10,045,555	NM_022787	5	LCA	Corton M, et al. PLoS One 2013
NR2E3	15:72,102,887-72,110,599	NM_016346	8	ADRP; ARRP	Bernal S Clin Genet 2008
NRL	14:24,547,901-24,584,222	NM_006177	3	ADRP; ARRP	Martinez-Gimeno M, et al. Hum Mut 2001
OFD1*2	X:13,733,548-13,787,479	NM_003611	23	XLRP	Diz P et al. Oral Dis 2011
PCDH15	10:55,562,530-56,561,05	NM_001142763	34	USH	Jaijo T, et al. Mol Vis 2012
PDE6B	4:619,362-664,680	NM_000283	22	ARRP; ADRP	Valverde D, et al. Hum Genet 1996
PROM1	4:15,969,848-16,085,722	NM_006017	27	ARRP;ADRP;CRD;STGD	Permanyer J et al. Invest Ophthalmol Vis Sci 2010
PRPF3	1:150,293,927-150,325,703	NM_004698	16	ADRP	Martinez-Gimeno M et al. Invest Ophthalmol Vis Sci 2003
PRPF31	19:54,618,789-54,635,149	NM_015629	14	ADRP	Martinez-Gimeno M et al. Invest Ophthalmol Vis Sci 2003
PRPF8	17:1,553,922-1,588,175	NM_006445	43	ADRP	Martinez-Gimeno M et al. Invest Ophthalmol Vis Sci 2003
PRPH2	6:42,664,332-42,690,691	NM_000322	3	ADRP;LCA	Coco RM et al. Eur J Ophthalmol 2010
RBP3	10:48,381,486-48,390,990	NM_002900	4	ARRP	Valverde D, et al. Ophthalmic Genet 1998
RD3	1:211,649,863-211,666,258	NM_001164688	3	LCA	de Castro-Miró et al. PLoS one 2014
RDH12	14:68,168,602-68,201,167	NM_152443	9	ADRP; LCA	Valverde D, et al. Invest Ophthalmol Vis Sci 2009
RGR	10:86,004,808-86,018,943	NM_002921	7	ARRP	Bernal S, et al. J Med Genet 2003
RHO	3:129,247,481-129,254,186	NM_000539	5	ADRP;ARRP	Fernandez-San Jose P, et al. Acta Ophthalmol 2015
RLBP1	15:89,753,097-89,764,921	NM_000326	9	ARRP;CRD	Bernal S, et al. Ophtalmic Genetics 2001
ROM1	11:62,380,212-62,382,591	NM_000327	3	ADRP; ARRP	Reig C, et al. Hum Mut 2000
RP1	8:55,528,626-55,682,523	NM_006269	4	ADRP; ARRP	Avila-Fernández A, et al. Ophtamology 2012
RP2	X:46,696,346-46,741,792	NM_006915	5	XLRP	Pomares E, et al. Invest Ophthalmol Vis Sci 2009
RP9	7:33,134,408-33,149,001	NM_203288	6	ADRP	de Sousa Dias M, et al. Mol Vis 2013
RPE65	1:68,894,506-68,915,641	NM_000329	14	ARRP; ADRP; LCA	Marcos I, et al. Hum Mut 2001
RPGR	X:38,128,422-38,186,816	NM_001034853	15	XLRP	Garcia-Hoyos M et al. Invest Ophthalmol Vis Sci 2006
RPGRIP1	14:21,756,135-21,819,459	NM_020366	24	CRD;LCA	Vallespin E, et al. Invest Ophthalmol Vis Sci 2007
RS1	X:18,657,807-18,690,222	NM_000330	6	Retinoschisis	Riveiro R, et al Hum Genet 2007
SAG	2:234,216,308-234,255,700	NM_000541	16	ARRP	Our cohort (data not published)
SNRNP200	2:96,940,073-96,971,306	NM_014014	45	ADRP	de Castro-Miró et al. PLoS one 2014
TOPORS	9:32,540,541-32,552,625	NM_005802	3	ADRP	de Sousa Dias M, et al, Mol Vis 2013
TULP1	6:35,465,650-35,480,714	NM_003322	15	ARRP; LCA	Paloma E, et al. Invest Ophthalmol Vis Sci 2000
USH1C	11:17,515,441-17,565,962	NM_153676	27	USH	Aparisi MJ, et al. Mol Vis 2010
USH1G	17:72,912,175-72,919,350	NM_173477	3	USH	Jaijo T, et al. Invest Ophthalmol Vis Sci 2010
USH2A*3	1:215,796,235-216,596,737	NM_206933	72	ARRP; USH	Bernal S, et al. J Med Genet 2003
